# Supplementary material for: Stenosoma stephenseni sp. n. (Isopoda, Idoteidae), from the southwestern Mediterranean, with a note on the nomenclatural status of Synisoma Collinge, 1917
Source: Zookeys. 2011 Oct 28;(141):29–44. doi: 10.3897/zookeys.141.1376 (PMC3267466; doi:10.3897/zookeys.141.1376)
Supplement: XML Treatment for Stenosoma [file zookeys.141.1376-treatment1.xml]

<!DOCTYPE tp:taxon-treatment
  PUBLIC "-//TaxonX//DTD Taxonomic Treatment Publishing DTD v0 20100105//EN" "tax-treatment-NSO.dtd">
<tp:taxon-treatment xmlns:tp="http://www.plazi.org/taxpub"><tp:treatment-meta><mixed-citation publication-type="journal"><person-group><name><surname>dos Santos</surname><given-names>António Múrias</given-names></name><name><surname>Xavier</surname><given-names>Raquel</given-names></name><name><surname>Zenboudji</surname><given-names>Saliha</given-names></name><name><surname>Branco</surname><given-names>Tristão</given-names></name><name><surname>Branco</surname><given-names>Madalena</given-names></name></person-group><article-title>
                    <italic>Stenosoma stephenseni</italic> sp. n. (Isopoda, Idoteidae), from the southwestern Mediterranean, with a note on the nomenclatural status of Synisoma Collinge, 1917
                </article-title><source>Zookeys</source><day>28</day><month>10</month><year>2011</year><volume>2011</volume><issue>141</issue><fpage>29</fpage><lpage>44</lpage><pub-id pub-id-type="doi">10.3897/zookeys.141.1376</pub-id></mixed-citation></tp:treatment-meta><tp:nomenclature><label>Genus</label><tp:taxon-name>
                    	   <tp:taxon-name-part taxon-name-part-type="genus">Stenosoma</tp:taxon-name-part>
                    <object-id xmlns:xlink="http://www.w3.org/1999/xlink" xlink:type="simple">http://species-id.net/wiki/Stenosoma</object-id>
                    </tp:taxon-name><tp:taxon-authority>Leach, 1814</tp:taxon-authority><tp:nomenclature-citation-list><tp:nomenclature-citation><tp:taxon-name>Stenosoma</tp:taxon-name><comment><xref ref-type="bibr" rid="B19">Leach, 1814</xref>: 433.– Leach, <xref ref-type="bibr" rid="B20">1815</xref>: 365.– Samouelle, 1819: 107.– Desmarest, 1823: 374.– <xref ref-type="bibr" rid="B7">Desmarest, 1825</xref>: 290.– <xref ref-type="bibr" rid="B18">Latreille, 1829</xref>: 139.– Moore, 1839: 294.– <xref ref-type="bibr" rid="B21">Lucas, 1840</xref>: 259.– Hope, 1851: 26.– <xref ref-type="bibr" rid="B8">Dollfus, 1894</xref>: 5.– <xref ref-type="bibr" rid="B9">Dollfus, 1896</xref>: 54.– <xref ref-type="bibr" rid="B10">Gerstaecker, 1901</xref>: 218.– <xref ref-type="bibr" rid="B29">Norman, 1904</xref>: 444.– <xref ref-type="bibr" rid="B30">Norman &amp; Scott, 1906</xref>: 47.– Tattersal, 1911: 230.– <xref ref-type="bibr" rid="B37">Stephensen, 1915</xref>: 15.</comment></tp:nomenclature-citation><tp:nomenclature-citation><tp:taxon-name>Leptosoma</tp:taxon-name><comment><xref ref-type="bibr" rid="B35">Risso, 1826</xref>: 107 (no type species designated, see text).– <xref ref-type="bibr" rid="B32">Rathke, 1837</xref>: 384.– Lamarck, 1838: 270.– Hope, 1851: 26.</comment></tp:nomenclature-citation><tp:nomenclature-citation><tp:taxon-name>Synisoma</tp:taxon-name><comment><xref ref-type="bibr" rid="B6">Collinge, 1917</xref>: 750 (type species <italic><tp:taxon-name>Stenosoma acuminatum</tp:taxon-name></italic><xref ref-type="bibr" rid="B19">Leach, 1814</xref>, by subsequent designation of <xref ref-type="bibr" rid="B17">Kussakin, 1982</xref>). <xref ref-type="bibr" rid="B24">Monod, 1923</xref>: 97.– <xref ref-type="bibr" rid="B25">Monod, 1925</xref>: 70.– Amar, 1957: 74.– Daguerre de Hureaux, 1968: 87.– <xref ref-type="bibr" rid="B26">Naylor, 1972</xref>: 46.– Nu<!--PageBreak-->nomura, 1974: 6.– <xref ref-type="bibr" rid="B31">Prunus &amp; Pantoustier, 1976</xref>: 259.– <xref ref-type="bibr" rid="B17">Kussakin, 1982</xref>: 184. Brusca, 1984: 107.– <xref ref-type="bibr" rid="B33">Rezig, 1989</xref>: 30.– Ormsby, 1991: 758.– Hedo &amp; Junoy, 1999: 88.– Poore, 2001: 221.– <xref ref-type="bibr" rid="B5">Castellanos &amp; Junoy, 2005</xref>: 1461.</comment></tp:nomenclature-citation></tp:nomenclature-citation-list></tp:nomenclature><tp:treatment-sec sec-type="Type species"><title>Type species.</title><p><italic><tp:taxon-name>Stenosoma acuminatum</tp:taxon-name></italic> Leach, 1814, by subsequent designation of Kussakin, 1982 (under Article 67.8).
                    </p></tp:treatment-sec><tp:treatment-sec sec-type="Remarks"><title>Remarks.</title><p>The genus <italic><tp:taxon-name>Stenosoma</tp:taxon-name></italic> was described by <xref ref-type="bibr" rid="B19">Leach (1814)</xref> simultaneously in two different parts of the Brewster’s Edinburgh Encyclopaedia: in the main section “Crustaceology” (p. 404), and in the Appendix which was published as an integral part of that section (pp. 429–434). <xref ref-type="bibr" rid="B20">Leach (1815)</xref> also re-described <italic><tp:taxon-name>Stenosoma</tp:taxon-name></italic> in his popular work “A tabular view of the external characters of four classes of animals, which Linné arranged under Insecta”, a reference erroneously cited as the original description by many authors (e.g. <xref ref-type="bibr" rid="B6">Collinge 1917</xref>; <xref ref-type="bibr" rid="B17">Kussakin 1982</xref>; <xref ref-type="bibr" rid="B16">Junoy and Castelló 2003</xref>). In neither of those publications was a type species designated.
                    </p><p>In page 404 of the section “Crustaceology”, <italic><tp:taxon-name>Stenosoma</tp:taxon-name></italic> was clearly described as a tentative subdivision of the genus <italic><tp:taxon-name>Idotea</tp:taxon-name></italic>. After the general description of <italic><tp:taxon-name>Idotea</tp:taxon-name></italic> (numbered as Genus LXIV), <xref ref-type="bibr" rid="B19">Leach (1814)</xref> split it into “Genus <italic><tp:taxon-name>Stenosoma</tp:taxon-name></italic> of Leach. ● body linear, external antennae very long” and “●● Body thickest in the middle. <italic><tp:taxon-name>Idotea</tp:taxon-name></italic>, Leach”. In the first division, Leach placed only one nominal species, <italic><tp:taxon-name>Idotea hectica</tp:taxon-name></italic> Pallas, 1772, and in the second division he placed two nominal species, <italic><tp:taxon-name>Oniscus entomon</tp:taxon-name></italic> Linnaeus, 1758 and <italic><tp:taxon-name>Oniscus oestrum</tp:taxon-name></italic> Linnaeus, 1758. The fact that neither “<italic><tp:taxon-name>Stenosoma</tp:taxon-name></italic> of Leach” nor “<italic><tp:taxon-name>Idotea</tp:taxon-name></italic>, Leach” are numbered (as are all other genera in the section) and do not appear either in the list of genera and families at the beginning of the section (as does “Genus LXIV. <italic><tp:taxon-name>Idotea</tp:taxon-name></italic>”, on page 386) or in the marginal notes or the index, shows that at this stage Leach was not yet sure whether genus rank should be accorded to these divisions.
                    </p><p>In the Appendix (p. 433), however, <italic><tp:taxon-name>Stenosoma</tp:taxon-name></italic> is re-described as a genus on its own, this time numbered “XI”, immediately after <italic><tp:taxon-name>Idotea</tp:taxon-name></italic> (which is Genus X). There, Leach reformulated the diagnosis of <italic><tp:taxon-name>Stenosoma</tp:taxon-name></italic> (“external antennae longer than the body, the third longer than the fourth joint; body linear”), and included two nominal species, <italic><tp:taxon-name>Idotea hectica</tp:taxon-name></italic> Pallas, 1772 and <italic><tp:taxon-name>Stenosoma acuminatum</tp:taxon-name></italic> Leach, 1814. So, under Articles 12.1 and 12.2.5, the name <italic><tp:taxon-name>Stenosoma</tp:taxon-name></italic> Leach, 1814 is available from page 404, where it is treated as a division of <italic><tp:taxon-name>Idotea</tp:taxon-name></italic> Fabricius, 1798, and from page 433 of the same publication where it is ranked as a genus. Under Article 24.1, precedence must be accorded to the name proposed at higher rank, i.e., <italic><tp:taxon-name>Stenosoma</tp:taxon-name></italic> as a genus, in page 433 of the Appendix. The important point here is that on page 433 Leach included in his genus the nominal species <italic><tp:taxon-name>Idotea hectica</tp:taxon-name></italic> Pallas, 1772 and <italic><tp:taxon-name>Stenosoma acuminatum</tp:taxon-name></italic> Leach, 1814. Therefore, <italic><tp:taxon-name>Stenosoma acuminatum</tp:taxon-name></italic> Leach, 1814 is eligible as type species of <italic><tp:taxon-name>Stenosoma</tp:taxon-name></italic> Leach, 1814 (Articles 67.2 and 67.2.1).
                    </p><p>The genus <italic><tp:taxon-name>Stenosoma</tp:taxon-name></italic> was quickly adopted by some leading French zoologists (e.g., <xref ref-type="bibr" rid="B7">Desmarest 1825</xref>; <xref ref-type="bibr" rid="B18">Latreille 1829</xref>), but others saw no reason to separate the species included within it from the well established genus <italic><tp:taxon-name>Idotea</tp:taxon-name></italic> Fabricius, 1798 (e.g., <xref ref-type="bibr" rid="B23">Milne-Edwards 1840</xref>; <xref ref-type="bibr" rid="B3">Bate and Westwood 1868</xref>). Meanwhile, congeneric species were being described from the Mediterranean. <xref ref-type="bibr" rid="B34">Risso (1816)</xref> described <italic><tp:taxon-name>Idotea lanciformis</tp:taxon-name></italic> from Nice (France) and later (<xref ref-type="bibr" rid="B35">Risso 1826</xref>) described two species from the same region in the<!--PageBreak--> new genus <italic><tp:taxon-name>Leptosoma</tp:taxon-name></italic> (<italic><tp:taxon-name>Leptosoma appendiculatum</tp:taxon-name></italic> Risso, 1826, and <italic><tp:taxon-name>Leptosoma lanceolatum</tp:taxon-name></italic> <xref ref-type="bibr" rid="B35">Risso 1826</xref>), establishing, in part, the diagnosis for the genus that is still in use: the postabdomen (pleotelson) is unarticulated, resulting from the coalescence of the last four pleomeres, without (almost) any trace of segmentation. <xref ref-type="bibr" rid="B32">Rathke (1837)</xref> described <italic><tp:taxon-name>Leptosoma capito</tp:taxon-name></italic> from the Black Sea, and <xref ref-type="bibr" rid="B21">Lucas (1849)</xref> described <italic><tp:taxon-name>Idotea carinata</tp:taxon-name></italic> and <italic><tp:taxon-name>Idotea angustata</tp:taxon-name></italic> from Algeria. By the end of the 1880s there were at least 11 different species names (in the genera <italic><tp:taxon-name>Stenosoma</tp:taxon-name></italic>, <italic><tp:taxon-name>Leptosoma</tp:taxon-name></italic> and <italic><tp:taxon-name>Idotea</tp:taxon-name></italic>) for idoteids with unarticulated post-abdomen occurring in the North East Atlantic and the Mediterranean.
                    </p><p>In his comprehensive monograph of the <tp:taxon-name>Idoteidae</tp:taxon-name>, <xref ref-type="bibr" rid="B22">Miers (1881)</xref> followed the more conservative approach of <xref ref-type="bibr" rid="B23">Milne-Edwards (1840)</xref> and <xref ref-type="bibr" rid="B3">Bate and Westwood (1868)</xref> and placed in the genus <italic><tp:taxon-name>Idotea</tp:taxon-name></italic> all species described as <italic><tp:taxon-name>Stenosoma</tp:taxon-name></italic> and <italic><tp:taxon-name>Leptosoma</tp:taxon-name></italic>. Later, <xref ref-type="bibr" rid="B9">Dollfus (1896)</xref> opted to separate the genera <italic><tp:taxon-name>Idotea</tp:taxon-name></italic> Fabricius, 1798, and <italic><tp:taxon-name>Stenosoma</tp:taxon-name></italic> Leach, 1814, laying the basis for the current taxonomy of this group. He recognized problems with Leach’s oversimplified diagnosis of <italic><tp:taxon-name>Stenosoma</tp:taxon-name></italic> (see above), noting that the taxonomy behind <italic><tp:taxon-name>Leptosoma</tp:taxon-name></italic> Risso, 1826 made it “a better established genus”. Hence, he retained the name <italic><tp:taxon-name>Stenosoma</tp:taxon-name></italic> Leach, 1814 based on precedence, but explicitly used the diagnosis proposed by <xref ref-type="bibr" rid="B35">Risso (1826)</xref> to set <italic><tp:taxon-name>Stenosoma</tp:taxon-name></italic> apart from <italic><tp:taxon-name>Idotea</tp:taxon-name></italic>.
                    </p><p>In his revision of the British idoteids, <xref ref-type="bibr" rid="B6">Collinge (1917)</xref> took a different approach. Based on the wrong assumption that <italic><tp:taxon-name>Leptosoma</tp:taxon-name></italic> Risso, 1826 was preoccupied, and that the name <italic><tp:taxon-name>Stenosoma</tp:taxon-name></italic> had “been used with so many varied conceptions that, with Miers, I agree that it cannot be employed for any section or division of the family” (<xref ref-type="bibr" rid="B6">Collinge 1917</xref>: 727), he proposed the replacement name <italic><tp:taxon-name>Synisoma</tp:taxon-name></italic>, together with an emended diagnosis of the genus. <xref ref-type="bibr" rid="B6">Collinge (1917)</xref> included two nominal species in <italic><tp:taxon-name>Synisoma</tp:taxon-name></italic> (<italic><tp:taxon-name>Idotea acuminata lancifer</tp:taxon-name></italic> Miers, 1881 and <italic><tp:taxon-name>Stenosoma acuminatum</tp:taxon-name></italic> Leach, 1814) but did not designate a type species for the genus name.
                    </p><p><xref ref-type="bibr" rid="B17">Kussakin (1982)</xref> designated <italic><tp:taxon-name>Stenosoma acuminatum</tp:taxon-name></italic> Leach, 1814 (under Article 67.7, cited as “<italic><tp:taxon-name>Stenosoma acuminatum</tp:taxon-name></italic> Leach, 1815”) as type species of <italic><tp:taxon-name>Synisoma</tp:taxon-name></italic> Collinge, 1917. Since that was one of the originally included nominal species, Kussakin’s is a valid subsequent designation. Moreover, because <italic><tp:taxon-name>Synisoma</tp:taxon-name></italic> Collinge, 1917 is a replacement name for <italic><tp:taxon-name>Stenosoma</tp:taxon-name></italic> Leach, 1814 and, as discussed above, <italic><tp:taxon-name>Stenosoma acuminatum</tp:taxon-name></italic> Leach, 1814 is also one of the nominal species originally included in <italic><tp:taxon-name>Stenosoma</tp:taxon-name></italic> Leach, 1814, under Article 67.8 Kussakin’s is also a valid subsequent designation of <italic><tp:taxon-name>Stenosoma acuminatum</tp:taxon-name></italic> Leach, 1814 as the type species of <italic><tp:taxon-name>Stenosoma</tp:taxon-name></italic> Leach, 1814. As for <italic><tp:taxon-name>Leptosoma</tp:taxon-name></italic> Risso, 1826, as far as we can ascertain, no type species has yet been designated, and there is no indication on the present whereabouts of Risso’s type material.
                    </p><p><italic><tp:taxon-name>Synisoma</tp:taxon-name></italic> Collinge, 1917 is currently in prevailing usage, as it has been used virtually in all works published after 1917. To promote nomenclatural stability, the ICZN allows for a reversal of precedence (Article 23.9) whenever a junior synonym is in prevailing usage provided that the two conditions defined in Articles 23.9.1.1 and 23.9.1.2 are both met. In this case, however, the first condition, that the senior synonym has not been used as a valid name after 1899, is not met. In fact, <italic><tp:taxon-name>Stenosoma</tp:taxon-name></italic> Leach, 1814 was used as a valid name in at least six works posterior to 1899: <xref ref-type="bibr" rid="B28">Nobre (1903)</xref>, <xref ref-type="bibr" rid="B29">Norman (1904)</xref>, <xref ref-type="bibr" rid="B30">Norman and Scott (1906)</xref>, <xref ref-type="bibr" rid="B38">Tattersall (1911)</xref>, <xref ref-type="bibr" rid="B15">Issel (1912)</xref>, and <xref ref-type="bibr" rid="B37">Stephensen (1915)</xref>.
                    </p><p><!--PageBreak-->Given the complex taxonomic history of the genus <italic><tp:taxon-name>Stenosoma</tp:taxon-name></italic> and its synonyms<italic>,</italic> their diagnoses have been modified on an ad-hoc basis to accommodate each new species described. For example, both <xref ref-type="bibr" rid="B8">Dollfus’ (1894)</xref> diagnosis of <italic><tp:taxon-name>Stenosoma</tp:taxon-name></italic> and <xref ref-type="bibr" rid="B6">Collinge’s (1917)</xref> diagnosis of <italic><tp:taxon-name>Synisoma</tp:taxon-name></italic> exclude species with an antennal flagellum reduced to a single clavate article. The most recent revision of the genus made by <xref ref-type="bibr" rid="B33">Rezig (1989)</xref> did not account for the two Pacific species, <italic><tp:taxon-name>Stenosoma pacificum</tp:taxon-name></italic> (Nunomura, 1974) and <italic><tp:taxon-name>Stenosoma wetzerae</tp:taxon-name></italic> (Ormsby, 1991). Recently, Hedo and Junoy (1999) and <xref ref-type="bibr" rid="B5">Castellanos and Junoy (2005)</xref> concluded that the two most important characters distinguishing <italic><tp:taxon-name>Synisoma</tp:taxon-name></italic> (=<italic><tp:taxon-name>Stenosoma</tp:taxon-name></italic>) from the other <tp:taxon-name>Idoteidae</tp:taxon-name> are a pleon lacking distinct somites and a maxillipedal palp composed of four articles. According to these authors, all other characters display a high degree of intra-generic variability. We hereby present an updated diagnosis for the genus, which is broadened from that given by <xref ref-type="bibr" rid="B33">Rezig (1989)</xref>.
                    </p></tp:treatment-sec><tp:treatment-sec sec-type="Diagnosis"><title>Diagnosis.</title><p>Body elongate, lateral margins parallel or sub-parallel, sometimes widening slightly towards pereonites III–IV. Cephalon with pronounced anterolateral lobes, smooth or with a pronounced dorsal tubercle; eyes lateral, small. Antennulae with first article expanded, flagellum composed of a single article. Antenna articles 3–4 longer, flagellum multiarticulated or composed of a single clavate article. Maxillipedal palp with 4 articles. Pereonites smooth, frequently with a shallow dorsal keel, seldom developing into a dorsal triangular tooth; pereonites I–III often with a pair of lateral tubercles. Coxal plates small, round, rarely medium sized and triangular, invisible in dorsal view, or visible dorsally on perionites II–VII or V–VII. Pereopods ambulatory, slender and sub-equal, terminating in a biungulate dactyl with simple setae. Pleon without articulating pleonites (pleotelson), pleonites I–III frequently indicated by incomplete sutures visible ventrolaterally or dorsally (pleotelsonic formula 0+3); pleotelson long, not less than one third of body length, terminally pointed; dorsal surface smooth or with a shallow keel. Penes attached to posterior ventral margin of pleonite 1, fused basally as a penial plate divided over most of its length. Uropod uniramous, endopodite more or less triangular in shape.</p></tp:treatment-sec><tp:treatment-sec sec-type="Species included"><title>Species included.</title><p><italic><tp:taxon-name>Stenosoma acuminatum</tp:taxon-name></italic> Leach, 1814; <italic><tp:taxon-name>Stenosoma appendiculatum</tp:taxon-name></italic> (Risso, 1826); <italic><tp:taxon-name>Stenosoma capito</tp:taxon-name></italic> (Rathke, 1837); <italic><tp:taxon-name>Stenosoma carinatum</tp:taxon-name></italic> (Lucas, 1849); <italic><tp:taxon-name>Stenosoma lancifer</tp:taxon-name></italic> (Miers, 1881); <italic><tp:taxon-name>Stenosoma spinosum</tp:taxon-name></italic> (Amar, 1957); <italic><tp:taxon-name>Stenosoma bellonae</tp:taxon-name></italic> (Daguerre de Hureaux, 1968); <italic><tp:taxon-name>Stenosoma pacificum</tp:taxon-name></italic> (Nunomura, 1974); <italic><tp:taxon-name>Stenosoma nadejda</tp:taxon-name></italic> (Rezig, 1989); <italic><tp:taxon-name>Stenosoma mediterraneum</tp:taxon-name></italic> (Rezig, 1989); <italic><tp:taxon-name>Stenosoma wetzerae</tp:taxon-name></italic> (Ormsby, 1991); <italic><tp:taxon-name>Stenosoma raquelae</tp:taxon-name></italic> (Hedo &amp; Junoy, 1999); <italic><tp:taxon-name>Stenosoma albertoi</tp:taxon-name></italic> (Castellanos &amp; Junoy, 2005); <italic><tp:taxon-name>Stenosoma stephenseni</tp:taxon-name></italic> sp. n.
                    </p></tp:treatment-sec><ref-list><ref id="B19"><mixed-citation xmlns:xlink="http://www.w3.org/1999/xlink" xlink:type="simple"><person-group><name name-style="western"><surname>Leach</surname><given-names>WE</given-names></name></person-group> (<year>1814</year>)<article-title> Crustaceology.</article-title> In: <person-group><name name-style="western"><surname>Brewster</surname><given-names>D</given-names></name></person-group> (<role>Ed</role>). <issue-title>The Edinburgh Encyclopaedia.</issue-title><source>Vol. 7. Blackwood, Edinburgh</source>: <fpage>383</fpage>-<lpage>437</lpage>.</mixed-citation></ref><ref id="B20"><mixed-citation xmlns:xlink="http://www.w3.org/1999/xlink" xlink:type="simple"><person-group><name name-style="western"><surname>Leach</surname><given-names>WE</given-names></name></person-group> (<year>1815</year>)<article-title> A tabular view of the external characters of four classes of animals, which Linné arranged under Insecta; with the description of the genera comprising three of these classes into order, etc., and descriptions of several new genera and species.</article-title><source>Transactions of the Linnean Society of London </source><volume>2</volume>: <fpage>306</fpage>-<lpage>400</lpage>.</mixed-citation></ref><ref id="B7"><mixed-citation xmlns:xlink="http://www.w3.org/1999/xlink" xlink:type="simple"><person-group><name name-style="western"><surname>Desmarest</surname><given-names>AG</given-names></name></person-group> (<year>1825</year>)<source> Considérations générales sur la classe des crustacés: et description des espèces de ces animaux, qui vivent dans la mer, sur les côtes, ou dans les eaux douces de la France.</source><publisher-name>F.G. Levrault</publisher-name>, <publisher-loc>Paris</publisher-loc>, <lpage>94</lpage> pp.</mixed-citation></ref><ref id="B18"><mixed-citation xmlns:xlink="http://www.w3.org/1999/xlink" xlink:type="simple"><person-group><name name-style="western"><surname>Latreille</surname><given-names>PA</given-names></name></person-group> (<year>1829</year>)<source> Les crustacés, les arachnides et les insects. In: Cuvier G. (Ed) Le Règne Animal, distribué d’après son organisation, pour servir de base à l’histoire naturelle des animaux et d’introduction à l’anatomie comparée. Vol. 4 Deterville, Paris, 1–584.
</source></mixed-citation></ref><ref id="B21"><mixed-citation xmlns:xlink="http://www.w3.org/1999/xlink" xlink:type="simple"><person-group><name name-style="western"><surname>Lucas</surname><given-names>AH</given-names></name></person-group> (<year>1849</year>)<article-title> Histoire naturelle des Animaux Articulés. Exploration scientifique de l’Algérie pendant les années 1840, 1841, 1842.</article-title><source>Sciences Physiques Zoologie </source><volume>1</volume>: <fpage>1</fpage>-<lpage>403</lpage>.</mixed-citation></ref><ref id="B8"><mixed-citation xmlns:xlink="http://www.w3.org/1999/xlink" xlink:type="simple"><person-group><name name-style="western"><surname>Dollfus</surname><given-names>A</given-names></name></person-group> (<year>1894</year>)<article-title> Les Idoteidae des côtes de France.</article-title><source>Feuille des Jeunes Naturalistes </source><volume>289</volume>: <fpage>1</fpage>-<lpage>5</lpage>.</mixed-citation></ref><ref id="B9"><mixed-citation xmlns:xlink="http://www.w3.org/1999/xlink" xlink:type="simple"><person-group><name name-style="western"><surname>Dollfus</surname><given-names>A</given-names></name></person-group> (<year>1896</year>)<article-title> Les Idoteidae des côtes de France.</article-title><source>Feuille des Jeunes Naturalistes </source><volume>292</volume>: <fpage>53</fpage>-<lpage>56</lpage>.</mixed-citation></ref><ref id="B10"><mixed-citation xmlns:xlink="http://www.w3.org/1999/xlink" xlink:type="simple"><person-group><name name-style="western"><surname>Gerstaecker</surname><given-names>A</given-names></name></person-group> (<year>1901</year>)<source> Crustacea. In: Ortmann AE (Ed) Die Klassen und Ordnungen der Arthropoden Vol. 5.</source><publisher-name>C F Winter’sche Verlagshandlung</publisher-name>, <publisher-loc>Leipzig</publisher-loc>, <lpage>1319</lpage> pp.</mixed-citation></ref><ref id="B29"><mixed-citation xmlns:xlink="http://www.w3.org/1999/xlink" xlink:type="simple"><person-group><name name-style="western"><surname>Norman</surname><given-names>AM</given-names></name></person-group> (<year>1904</year>)<article-title> British Isopoda of the families Aegidae, Cirolanidae, Idoteidae, and Arcturidae.</article-title><source>Annals and Magazine of Natural History </source><volume>7</volume>: <fpage>430</fpage>-<lpage>450</lpage>. <ext-link ext-link-type="uri" xlink:href="http://dx.doi.org/10.1080/03745480409443033" xlink:type="simple">doi: 10.1080/03745480409443033</ext-link></mixed-citation></ref><ref id="B30"><mixed-citation xmlns:xlink="http://www.w3.org/1999/xlink" xlink:type="simple"><person-group><name name-style="western"><surname>Norman</surname><given-names>AM</given-names></name><name name-style="western"><surname>Scott</surname><given-names>T</given-names></name></person-group> (<year>1906</year>)<source> The Crustacea of Devon and Cornwall.</source><publisher-name>William Wesley and Son</publisher-name>, <publisher-loc>London</publisher-loc>, <lpage>232</lpage> pp.</mixed-citation></ref><ref id="B37"><mixed-citation xmlns:xlink="http://www.w3.org/1999/xlink" xlink:type="simple"><person-group><name name-style="western"><surname>Stephensen</surname><given-names>K</given-names></name></person-group> (<year>1915</year>)<source> Isopoda, Tanaidacea, Cumacea, Amphipoda (Excl. Hyperiidea). Report Danish Oceanographical Expeds 1908–1910 to Mediterranean and adjacent seas 2 (Biology): 1–53.
</source></mixed-citation></ref><ref id="B35"><mixed-citation xmlns:xlink="http://www.w3.org/1999/xlink" xlink:type="simple"><person-group><name name-style="western"><surname>Risso</surname><given-names>A</given-names></name></person-group> (<year>1826</year>)<source> Histoire naturelle des principales productions de l’Europe Méridionale. Vol. 5.</source><publisher-name>F. G. Levrault</publisher-name>, <publisher-loc>Paris</publisher-loc>, <lpage>403</lpage> pp.</mixed-citation></ref><ref id="B32"><mixed-citation xmlns:xlink="http://www.w3.org/1999/xlink" xlink:type="simple"><person-group><name name-style="western"><surname>Rathke</surname><given-names>H</given-names></name></person-group> (<year>1837</year>)<article-title> Zur Fauna der Krym.</article-title><source>Mémoires de l’Academie Impériale des Sciences de St Pétersbourg </source><volume>3</volume>: <fpage>291</fpage>-<lpage>454</lpage>.</mixed-citation></ref><ref id="B6"><mixed-citation xmlns:xlink="http://www.w3.org/1999/xlink" xlink:type="simple"><person-group><name name-style="western"><surname>Collinge</surname><given-names>WE</given-names></name></person-group> (<year>1917</year>)<article-title> A revision of the British Idoteidae, a family of marine isopods.</article-title><source>Transactions of the Royal Society of Edinburgh </source><volume>51</volume>: <fpage>721</fpage>-<lpage>760</lpage>.</mixed-citation></ref><ref id="B17"><mixed-citation xmlns:xlink="http://www.w3.org/1999/xlink" xlink:type="simple"><person-group><name name-style="western"><surname>Kussakin</surname><given-names>OG</given-names></name></person-group> (<year>1982</year>)<article-title> Marine and brackish-water Isopoda of the cold and temperate waters of the Northern Hemisphere. Vol II. Suborders Anthuridea, Microcerberidea, Valvifera and Tyloidea.</article-title><source>Opredeliteli po Faune SSSR </source><volume>131</volume>: <fpage>1</fpage>-<lpage>464</lpage>.</mixed-citation></ref><ref id="B24"><mixed-citation xmlns:xlink="http://www.w3.org/1999/xlink" xlink:type="simple"><person-group><name name-style="western"><surname>Monod</surname><given-names>T</given-names></name></person-group> (<year>1923</year>)<article-title> Prodome d’une faune des Tanaidacea et des Isopoda (Excl. Epicaridea) des côtes de France (Excl.Méditerranée).</article-title><source>Société des Sciences Naturelles de Charente Inférieure </source><volume>37</volume>: <fpage>19</fpage>-<lpage>125</lpage>.</mixed-citation></ref><ref id="B25"><mixed-citation xmlns:xlink="http://www.w3.org/1999/xlink" xlink:type="simple"><person-group><name name-style="western"><surname>Monod</surname><given-names>T</given-names></name></person-group> (<year>1925</year>)<article-title> Tanaidacés et Isopodes aquatiques de l’Afrique occidentale et septentrionale. 1ère partie: Tanaidacea, Anthuridea, Valvifera.</article-title><source>Bulletin de la Société des Sciences Naturelles et Physiques du Maroc </source><volume>5</volume>: <fpage>61</fpage>-<lpage>85</lpage>.</mixed-citation></ref><ref id="B26"><mixed-citation xmlns:xlink="http://www.w3.org/1999/xlink" xlink:type="simple"><person-group><name name-style="western"><surname>Naylor</surname><given-names>E</given-names></name></person-group> (<year>1972</year>)<source> British marine isopods: keys and notes for the identification of the species. Synopsis of the British Fauna Vol. 3.</source><publisher-name>Academic Press</publisher-name>, <publisher-loc>London</publisher-loc>, <lpage>86</lpage> pp.</mixed-citation></ref><ref id="B31"><mixed-citation xmlns:xlink="http://www.w3.org/1999/xlink" xlink:type="simple"><person-group><name name-style="western"><surname>Prunus</surname><given-names>G</given-names></name><name name-style="western"><surname>Pantoustier</surname><given-names>G</given-names></name></person-group> (<year>1976</year>)<article-title> Le genre <italic>Synisoma</italic> Collinge (Isopoda Valvifera) en Tunisie: Description de <italic>Synisoma teissieri</italic> nov. sp.</article-title><source>Crustaceana </source><volume>31</volume>: <fpage>259</fpage>-<lpage>266</lpage>. <ext-link ext-link-type="uri" xlink:href="http://dx.doi.org/10.1163/156854076X00044" xlink:type="simple">doi: 10.1163/156854076X00044</ext-link></mixed-citation></ref><ref id="B33"><mixed-citation xmlns:xlink="http://www.w3.org/1999/xlink" xlink:type="simple"><person-group><name name-style="western"><surname>Rezig</surname><given-names>M</given-names></name></person-group> (<year>1989</year>)<article-title> Les idoteidae du genre <italic>Synisoma</italic> Collinge (Isopoda, Valvifera) du littoral tunisien.</article-title><source>Revue de la Faculté des Science de Tunis </source><volume>4</volume>: <fpage>29</fpage>-<lpage>80</lpage>.</mixed-citation></ref><ref id="B5"><mixed-citation xmlns:xlink="http://www.w3.org/1999/xlink" xlink:type="simple"><person-group><name name-style="western"><surname>Castellanos</surname><given-names>C</given-names></name><name name-style="western"><surname>Junoy</surname><given-names>J</given-names></name></person-group> (<year>2005</year>)<article-title> <italic>Synisoma albertoi</italic>, a new species from the Strait of Gibraltar (southern Spain) with a key to known species of the genus (Crustacea: Isopoda: Idoteidae).</article-title><source>Journal of the Marine Biological Association of the UK </source><volume>85</volume>: <fpage>1461</fpage>-<lpage>1466</lpage>. <ext-link ext-link-type="uri" xlink:href="http://dx.doi.org/10.1017/S0025315405012646" xlink:type="simple">doi: 10.1017/S0025315405012646</ext-link></mixed-citation></ref><ref id="B16"><mixed-citation xmlns:xlink="http://www.w3.org/1999/xlink" xlink:type="simple"><person-group><name name-style="western"><surname>Junoy</surname><given-names>J</given-names></name><name name-style="western"><surname>Castelló</surname><given-names>J</given-names></name></person-group> (<year>2003</year>)<article-title> Catálogo de las especies ibéricas y baleares de isópodos marinos (Crustacea: Isopoda).</article-title><source>Boletin del Instituto Español de Oceanografia </source><volume>19</volume>: <fpage>293</fpage>-<lpage>325</lpage>.</mixed-citation></ref><ref id="B23"><mixed-citation xmlns:xlink="http://www.w3.org/1999/xlink" xlink:type="simple"><person-group><name name-style="western"><surname>Milne-Edwards</surname><given-names>M</given-names></name></person-group> (<year>1840</year>)<source> Histoire naturelle des crustacés, comprenant l’anatomie, la physiologie et la classification de ces animaux. Vol. 3.</source><publisher-name>Libraire Encyclopédique de Roret</publisher-name>, <publisher-loc>Paris</publisher-loc>, <lpage>638</lpage> pp.</mixed-citation></ref><ref id="B3"><mixed-citation xmlns:xlink="http://www.w3.org/1999/xlink" xlink:type="simple"><person-group><name name-style="western"><surname>Bate</surname><given-names>CS</given-names></name><name name-style="western"><surname>Westwood</surname><given-names>JO</given-names></name></person-group> (<year>1868</year>)<source> A history of the British sessile-eyed Crustacea.</source><publisher-name>Vol. II. John van Voorst</publisher-name>, <publisher-loc>London</publisher-loc>, <lpage>536</lpage> pp.</mixed-citation></ref><ref id="B34"><mixed-citation xmlns:xlink="http://www.w3.org/1999/xlink" xlink:type="simple"><person-group><name name-style="western"><surname>Risso</surname><given-names>A</given-names></name></person-group> (<year>1816</year>)<source> Histoire naturelle des Crustacés des environs de Nice.</source><publisher-name>Librairie Grecque-Latine-Allemand</publisher-name>, <publisher-loc>Paris</publisher-loc>, <lpage>176</lpage> pp.</mixed-citation></ref><ref id="B22"><mixed-citation xmlns:xlink="http://www.w3.org/1999/xlink" xlink:type="simple"><person-group><name name-style="western"><surname>Miers</surname><given-names>EJ</given-names></name></person-group> (<year>1881</year>)<article-title> Revision of the Idoteidae, a family of sessile-eyed Crustacea.</article-title><source>Journal of the Linnean Society of London </source><volume>16</volume>: <fpage>1</fpage>-<lpage>88</lpage>. <ext-link ext-link-type="uri" xlink:href="http://dx.doi.org/10.1111/j.1096-3642.1881.tb02274a.x" xlink:type="simple">doi: 10.1111/j.1096-3642.1881.tb02274a.x</ext-link></mixed-citation></ref><ref id="B28"><mixed-citation xmlns:xlink="http://www.w3.org/1999/xlink" xlink:type="simple"><person-group><name name-style="western"><surname>Nobre</surname><given-names>A</given-names></name></person-group> (<year>1903</year>)<article-title> Subsídios para o estudo da fauna marinha do norte de Portugal.</article-title><source>Annaes de Ciencias Naturaes </source><volume>8</volume>: <fpage>37</fpage>-<lpage>94</lpage>.</mixed-citation></ref><ref id="B38"><mixed-citation xmlns:xlink="http://www.w3.org/1999/xlink" xlink:type="simple"><person-group><name name-style="western"><surname>Tattersall</surname><given-names>WM</given-names></name></person-group> (<year>1911</year>)<article-title> Die Nordischen Isopoden.</article-title> In: <person-group><name name-style="western"><surname>Brandt</surname><given-names>K</given-names></name><name name-style="western"><surname>Apstein</surname><given-names>C</given-names></name></person-group> (<role>Eds</role>). <issue-title>Nordisches Plankton Vol.</issue-title><source>3 Crustacea. Verlag von Lipsius and Tischer, Kiel</source>: <fpage>181</fpage>-<lpage>314</lpage>.</mixed-citation></ref><ref id="B15"><mixed-citation xmlns:xlink="http://www.w3.org/1999/xlink" xlink:type="simple"><person-group><name name-style="western"><surname>Issel</surname><given-names>R</given-names></name></person-group> (<year>1912</year>)<article-title> Richerche di etologia sull’ isopodo tubiculo <italic>Zenobiana prismatica</italic> (Risso).</article-title><source>Archives de Zoologiee Expérimentale et Générale </source><volume>51</volume>: <fpage>479</fpage>-<lpage>500</lpage>.</mixed-citation></ref></ref-list></tp:taxon-treatment>
