# Supplementary material for: Stenosoma stephenseni sp. n. (Isopoda, Idoteidae), from the southwestern Mediterranean, with a note on the nomenclatural status of Synisoma Collinge, 1917
Source: Zookeys. 2011 Oct 28;(141):29–44. doi: 10.3897/zookeys.141.1376 (PMC3267466; doi:10.3897/zookeys.141.1376)
Supplement: XML Treatment for Stenosoma stephenseni [file zookeys.141.1376-treatment2.xml]

<!DOCTYPE tp:taxon-treatment
  PUBLIC "-//TaxonX//DTD Taxonomic Treatment Publishing DTD v0 20100105//EN" "tax-treatment-NSO.dtd">
<tp:taxon-treatment xmlns:tp="http://www.plazi.org/taxpub"><tp:treatment-meta><mixed-citation publication-type="journal"><person-group><name><surname>dos Santos</surname><given-names>António Múrias</given-names></name><name><surname>Xavier</surname><given-names>Raquel</given-names></name><name><surname>Zenboudji</surname><given-names>Saliha</given-names></name><name><surname>Branco</surname><given-names>Tristão</given-names></name><name><surname>Branco</surname><given-names>Madalena</given-names></name></person-group><article-title>
                    <italic>Stenosoma stephenseni</italic> sp. n. (Isopoda, Idoteidae), from the southwestern Mediterranean, with a note on the nomenclatural status of Synisoma Collinge, 1917
                </article-title><source>Zookeys</source><day>28</day><month>10</month><year>2011</year><volume>2011</volume><issue>141</issue><fpage>29</fpage><lpage>44</lpage><pub-id pub-id-type="doi">10.3897/zookeys.141.1376</pub-id></mixed-citation></tp:treatment-meta><tp:nomenclature><tp:taxon-name>
                    	   <tp:taxon-name-part taxon-name-part-type="genus">Stenosoma</tp:taxon-name-part>
                    	   <tp:taxon-name-part taxon-name-part-type="species">stephenseni</tp:taxon-name-part>
                    <object-id xmlns:xlink="http://www.w3.org/1999/xlink" xlink:type="simple">urn:lsid:zoobank.org:act:EDEC2356-58AE-4DBA-B99D-41042CCB0607</object-id>
                    <object-id xmlns:xlink="http://www.w3.org/1999/xlink" xlink:type="simple">http://species-id.net/wiki/Stenosoma_stephenseni</object-id>
                    </tp:taxon-name><tp:taxon-authority>Santos and Xavier</tp:taxon-authority><tp:taxon-status xmlns:xlink="http://www.w3.org/1999/xlink" xlink:type="simple">sp. n.</tp:taxon-status></tp:nomenclature><tp:treatment-sec sec-type="Material examined"><title>Material examined.</title><p><italic>Holotype:</italic> ♂ (13.0 mm, partially dissected, preserved in ethanol 96%), Dellys, Boumerdès, Algeria, <named-content xmlns:xlink="http://www.w3.org/1999/xlink" content-type="dwc:verbatimCoordinates" xlink:type="simple">36°55'27.14"N, 3°53'42.30"E</named-content>, 6 Aug 2009, intertidal seaweeds (ZMUC-CRU-20458).<!--PageBreak-->
                    </p><p><italic>Paratypes:</italic> ♂ (12.5 mm), ♀ (11.0 mm), Galite Islands, Bizerte, Tunisia, (approx. <named-content xmlns:xlink="http://www.w3.org/1999/xlink" content-type="dwc:verbatimCoordinates" xlink:type="simple">37°31'27.21"N, 8°56'23.54"E</named-content>), 5 Feb 1909, ‘on the shore' (Stephensen, 1915) (ZMUC-CRU-20228). 2♂ (10.5, 8.9 mm), Dellys, Boumerdès, Algeria, <named-content xmlns:xlink="http://www.w3.org/1999/xlink" content-type="dwc:verbatimCoordinates" xlink:type="simple">36°55'27.14" N,3°53'42.30"E</named-content>, 6 Aug 2009, intertidal seaweeds, (CIBIO-UP, SstDel5 and SstDel9). 3♂ (10.1, 9.9, 10.5 mm), 3♀ (1 ovig. 11.8 mm, 2 non-ovig. 9.1, 9.8 mm), Tighremt, Bejaïa, Algerie, <named-content xmlns:xlink="http://www.w3.org/1999/xlink" content-type="dwc:verbatimCoordinates" xlink:type="simple">36°52'0.60"N, 4°51'25.29"E</named-content>, 4 Aug 2009, intertidal seaweeds (CIBIO-UP, SstTit4, SstTit2, SstTit18, SstTit1, SstTit15, SstTit17, respectively). 2♂ (13.2, 7.9 mm), Sidi Khaled, Tigzirt, Tizi-Ouzou, Algerie, <named-content xmlns:xlink="http://www.w3.org/1999/xlink" content-type="dwc:verbatimCoordinates" xlink:type="simple">36°53'48.52"N, 4°10'52.46"E</named-content>, 28 Jul 2009, intertidal seaweeds (CIBIO-UP, SstTiz16, SstTiz17). 3 mancas (3.8, 4.1, 4.3 mm), Alboran Island, Spain, <named-content xmlns:xlink="http://www.w3.org/1999/xlink" content-type="dwc:verbatimCoordinates" xlink:type="simple">35°56'58.06"N, 3°01'48.57"W</named-content>, 12 Feb 2005, intertidal seaweeds (CIBIO-UP, SstAlb1-3).
                    </p></tp:treatment-sec><tp:treatment-sec sec-type="Diagnosis"><title>Diagnosis.</title><p>The species is characterised by a smooth and domed cephalon, with a prominent dorsal boss in lateral view; pereonites smooth, lacking lateral tubercles; pereopods II–VII robust, with merus and carpus 1.2 and 1.1 times as wide as long, respectively; pleotelson margins parallel or subparallel, curving regularly towards distal extremity at one third of its length; pleotelson with three pairs of lateral sutures only visible in ventral view; appendix masculina long, extending beyond apical margin of the endopod by more than one fifth of its length, but not beyond apical spines of endopod.</p></tp:treatment-sec><tp:treatment-sec sec-type="Description"><title>Description.</title><p><italic>Body</italic> elongate, five times as long as wide (<xref ref-type="fig" rid="F1">Figure 1</xref>). No secondary sexual dimorphism observable. Length of specimens in type series: 4.3–13.2 mm. Colour light brown to pale yellow, lightly pigmented.
                    </p><p><italic>Cephalon</italic> 1.3 times as wide as long, posterior margin immersed in pereonite I, smooth (no signs of mid-dorsal tubercle) but domed, with a prominent dorsal boss in lateral view; eyes dark, triangular or round, on lateral edge of cephalon; supra antennal line straight, anterolateral angles acute. <italic>Pereonites</italic> smooth, without dorsal carina. Coxal plates small, present on pereonites II–VII and hardly visible in dorsal aspect. All pleonites medially fused, with three pairs of small antero-lateral sutures in ventral view only. <italic>Pleotelson</italic> 2.4 times as long as wide, approximately one third of total body length.
                    </p><p><italic>Antennule</italic>: peduncle of three articles, article 1 ovoid, articles 2–3 cylindrical, similar in size; flagellum bearing seven pairs of aesthetascs. <italic>Antenna</italic>: peduncle of five articles, article 1 reduced, article 2 as wide as long, articles 3–5 progressively longer; flagellum of 17 articles, the distal one with minute vestigial apical article bearing a brush of short setae; flagellum varying from 14 to 17 articles on type series.
                    </p><p><italic>Mandible:</italic> Right mandible incisor 4 toothed; lacinia mobilis with one or two incisors; spine row with seven curved serrate spines; molar process truncate, without tooth. <italic>Maxillule</italic>: inner lobe with three distal plumose spines, inner margin with thin simple setae; outer lobe 1.8 times longer than inner lobe, with eight stout spines, four of them serrate; outer margin with small simple setae. <italic>Maxilla</italic>: trilobate, endopod with seven recurved plumose spines and eight simple setae; inner and outer lobes of exopod with five and four pectinate spines, respectively. <italic>Maxilliped</italic>: palp 4–articulate; exopod round; endite with a single coupling hook, five spines and a few simple setae along the distal margin.
                    </p><p><!--PageBreak--><italic>Pereopods</italic> I–VII ambulatory (<xref ref-type="fig" rid="F2">Figure 2</xref>), robust, with merus 1.2 times as wide as long, and carpus 1.1 times as wide as long, terminating in a biungulate dactyl with simple setae; pereopod I with simple spines on inner surface of propodus, and weak setation on ventral margin; pereopods II–VII subsimilar; pereopods II and VI with 8–12 palmate setae on distal margin of propodus.
                    </p><p><italic>Ventral penis smooth. Pleopods</italic> I–II rami with plumose marginal setae (<xref ref-type="fig" rid="F3">Figure 3</xref>); pleopod II with long appendix masculina, extending beyond endopod by more than one fifth of its length, but not beyond its apical spines, apex distal inner margin serrated, with five minute spines; pleopods III–V 1.1 times longer and 1.2 times wider than I–II, without setae. <italic>Uropod:</italic> uniramous, with small plumose seta on lateral distal angle of peduncle.
                    </p></tp:treatment-sec><tp:treatment-sec sec-type="Etymology"><title>Etymology.</title><p>The epithet honours Knud Hensch Stephensen (1882–1947), former curator of the crustacean collections at the ZMUC, who first noticed that some specimens he placed in <italic><tp:taxon-name>Stenosoma acuminatum</tp:taxon-name></italic> were likely to be a new species from the Mediterranean (Stephensen, 1915).<!--PageBreak-->
                    </p></tp:treatment-sec><tp:treatment-sec sec-type="Discussion"><title>Discussion.</title><p>The material from <italic>Thor</italic> campaigns in 1908–1810, originally described by <xref ref-type="bibr" rid="B37">Stephensen (1915)</xref> fits in well with the present description of <italic><tp:taxon-name>Stenosoma stephenseni</tp:taxon-name></italic> sp. n. (see figures from <xref ref-type="bibr" rid="B37">Stephensen, 1915</xref>: 15–16). In particular, the male appendix masculina (also drawn in Stephensen’s figures) leaves no doubt on the taxonomic status of both specimens.
                    </p><p>There are three sympatric species with which <italic><tp:taxon-name>Stenosoma stephenseni</tp:taxon-name></italic> sp. n. can be confounded: <italic><tp:taxon-name>Stenosoma nadejda</tp:taxon-name></italic> (Rezig, 1989), <italic><tp:taxon-name>Stenosoma mediterraneum</tp:taxon-name></italic> (Rezig, 1989) and <italic><tp:taxon-name>Stenosoma capito</tp:taxon-name></italic> (Rathke, 1837). <italic><tp:taxon-name>Stenosoma stephenseni</tp:taxon-name></italic> sp. n. can be easily distinguished from all three species, as these have a mid-dorsal tubercle on the cephalon, one pair of lateral tubercles on the first two (<italic><tp:taxon-name>Stenosoma capito</tp:taxon-name></italic>) or three (<italic><tp:taxon-name>Stenosoma nadejda</tp:taxon-name></italic> and <italic><tp:taxon-name>Stenosoma mediterraneum</tp:taxon-name></italic>) pereonites, and more slender pereopods, with carpus and merus at least 1.5 times as long as wide. The appendix masculina does not extend beyond the apical margin of the endopod in <italic><tp:taxon-name>Stenosoma nadejda</tp:taxon-name></italic> (see <xref ref-type="bibr" rid="B33">Rezig 1989</xref>: 72), and extends beyond the apical margin of the endopod by 0.05 and <!--PageBreak-->0.14 of its length in <italic><tp:taxon-name>Stenosoma mediterraneum</tp:taxon-name></italic> and <italic><tp:taxon-name>Stenosoma capito</tp:taxon-name></italic>, respectively. However, in the latter two species, the appendix masculina reaches the tip of the apical spines of the endopod (see <xref ref-type="bibr" rid="B33">Rezig 1989</xref>: 49, 65), whereas in <italic><tp:taxon-name>Stenosoma stephenseni</tp:taxon-name></italic> sp. n. it does not (<xref ref-type="fig" rid="F3">Figure 3B</xref>).
                    </p><p>As discussed below, the inclusion of Stephensen’s specimens labeled “<italic><tp:taxon-name>Stenosoma acuminatum”</tp:taxon-name></italic> in <italic><tp:taxon-name>Stenosoma stephenseni</tp:taxon-name></italic> sp. n<bold>.</bold> has implications for the distribution of <italic><tp:taxon-name>Stenosoma acuminatum</tp:taxon-name></italic>. According to (<xref ref-type="bibr" rid="B26">Naylor (1972</xref>, <xref ref-type="bibr" rid="B27">1990</xref>), <italic><tp:taxon-name>Stenosoma acuminatum</tp:taxon-name></italic> ranges from the southwest coasts of Britain to the Mediterranean, Adriatic and Black Sea. However, no factual information (reference, site/date) is given for the presence of this species in the Mediterranean. <xref ref-type="bibr" rid="B37">Stephensen’s (1915)</xref> record remains as the only published and verifiable record of <italic><tp:taxon-name>Stenosoma acuminatum</tp:taxon-name></italic> in the Mediterranean.
                    </p><p>After the description of <italic><tp:taxon-name>Stenosoma acuminatum</tp:taxon-name></italic> by Leach (1814), many authors opted to synonymise it with <italic><tp:taxon-name>Stenosoma appendiculatum</tp:taxon-name></italic> (Risso, 1826) or <italic><tp:taxon-name>Stenosoma capito</tp:taxon-name></italic> (Rathke, 1837). <xref ref-type="bibr" rid="B40">White (1847</xref>: 95), in his “List of the specimens of <tp:taxon-name>Crustacea</tp:taxon-name> in the collection of the British Museum”, listed a single specimen of <italic><tp:taxon-name>Idotea acuminata</tp:taxon-name></italic> from England (Leach’s own <italic><tp:taxon-name>Stenosoma acuminatum</tp:taxon-name></italic> from Devon, see also <xref ref-type="bibr" rid="B41">White 1850</xref>) and three specimens from Tripoli (unknown collector). As Leach never mentioned any material other than the one from Devon in his descriptions of <italic><tp:taxon-name>Stenosoma acuminatum</tp:taxon-name></italic> (Leach, 1814, 1815), the specimens from Tripoli must have been acquired later.
                    </p><p><xref ref-type="bibr" rid="B3">Bate and Westwood (1868</xref>: 394) re-described <italic><tp:taxon-name>Idotea acuminata</tp:taxon-name></italic> from the British Isles, basing their drawings and description on Leach’s specimen, but included “<italic><tp:taxon-name>Idotea capito</tp:taxon-name></italic>” from the Black Sea (attributed to <xref ref-type="bibr" rid="B32">Rathke 1937</xref>) in the list of synonyms. Thus, although they did not mention explicitly the Mediterranean, their popular reference clearly led the unaware reader to infer the presence of <italic><tp:taxon-name>Stenosoma acuminatum</tp:taxon-name></italic> in that region. <xref ref-type="bibr" rid="B11">Gourret (1891)</xref> corrected the error of <xref ref-type="bibr" rid="B3">Bate and Westwood (1868)</xref>, but subsequent authors acknowledged their synonymy (e.g. <xref ref-type="bibr" rid="B4">Carus 1885</xref>; <xref ref-type="bibr" rid="B36">Stebbing 1893</xref>; <xref ref-type="bibr" rid="B10">Gerstaecker 1901</xref>; <xref ref-type="bibr" rid="B24">Monod 1923</xref>), always referring the presence of <italic><tp:taxon-name>Stenosoma acuminatum</tp:taxon-name></italic> in both the Med<!--PageBreak-->iterranean and the Atlantic. Yet, none of these works added a single new record of <italic><tp:taxon-name>Stenosoma acuminatum</tp:taxon-name></italic> from the Mediterranean, data being copied from earlier literature without further checking of taxonomic consistency. For example, <xref ref-type="bibr" rid="B4">Carus (1885)</xref> lists <italic><tp:taxon-name>Idotea acuminata</tp:taxon-name></italic> from the Mediterranean, synonymising it with “<italic><tp:taxon-name>Stenosoma acuminatum</tp:taxon-name></italic> Leach, <italic><tp:taxon-name>Idotea capito</tp:taxon-name></italic> Rathke, <italic><tp:taxon-name>Leptosoma lanceolatum</tp:taxon-name></italic> Risso, <italic><tp:taxon-name>Idotea lanciformis</tp:taxon-name></italic> Risso”, and ranging from “Mare Brittanicum” (data taken from <xref ref-type="bibr" rid="B19">Leach, 1814</xref>), “Pontus Euxinus” (Black Sea, data taken from <xref ref-type="bibr" rid="B32">Rathke 1837</xref>), Nice (data taken from <xref ref-type="bibr" rid="B34">Risso 1816</xref>), and Lissa, Lesina and Curzola (Croatia, Adriatic) which are records of <italic><tp:taxon-name>Idotea capito</tp:taxon-name></italic> (=<italic><tp:taxon-name>Stenosoma capito</tp:taxon-name></italic>) from <xref ref-type="bibr" rid="B13">Heller (1866)</xref>.
                    </p><p>Neither <xref ref-type="bibr" rid="B22">Miers (1881)</xref> nor <xref ref-type="bibr" rid="B6">Collinge (1917)</xref> helped in eliminating this confusion. <xref ref-type="bibr" rid="B22">Miers (1881)</xref> united all described <italic><tp:taxon-name>Stenosoma</tp:taxon-name></italic> species (except <italic><tp:taxon-name>Stenosoma carinatum</tp:taxon-name></italic>) under a single species: <italic><tp:taxon-name>Idotea acuminata</tp:taxon-name></italic>. However, he mentioned that “This is a very variable species, and I have been obliged to unite under one name several types that have usually been considered distinct”. He correctly placed the specimens from Tripoli belonging to the collections of the British Museum in the variety “<italic>appendiculata”</italic>, which he synonymised with <italic><tp:taxon-name>Stenosoma appendiculatum</tp:taxon-name></italic> (Risso, 1826). <xref ref-type="bibr" rid="B6">Collinge (1917)</xref> who did not examine any British specimens of <italic><tp:taxon-name>Stenosoma acuminatum</tp:taxon-name></italic>, copied literally the description of <xref ref-type="bibr" rid="B22">Miers (1881)</xref>, along with its presumed distribution (Mediterranean, Adriatic, Black Sea and Atlantic, up to Scotland). These inaccuracies made their way into popular references (<xref ref-type="bibr" rid="B26">Naylor 1972</xref>, <xref ref-type="bibr" rid="B27">1990</xref>), and although some authors questioned the presence of <italic><tp:taxon-name>Stenosoma acuminatum</tp:taxon-name></italic> in the Mediterranean (<xref ref-type="bibr" rid="B1">Amar 1957</xref>; <xref ref-type="bibr" rid="B31">Prunus and Pantoustier 1976</xref>; <xref ref-type="bibr" rid="B16">Junoy and Castelló 2003</xref>), the record of <xref ref-type="bibr" rid="B37">Stephensen (1915)</xref> has always been there to attest to the contrary.
                    </p><p>By including the two specimens from the campaigns of the Thor (<xref ref-type="bibr" rid="B37">Stephensen 1915</xref>) in <italic><tp:taxon-name>Stenosoma stephenseni</tp:taxon-name></italic> sp. n. the only published and verifiable record of <italic><tp:taxon-name>Stenosoma acuminatum</tp:taxon-name></italic> in the Mediterranean is eliminated. Other published records (e.g. <xref ref-type="bibr" rid="B12">Graeffe 1902</xref>; <xref ref-type="bibr" rid="B2">Argano and Campanaro 2011</xref>) should be checked if collections are available. These are likely to be misidentifications of <italic><tp:taxon-name>Stenosoma appendiculatum</tp:taxon-name></italic>, as is the case of the unpublished record of A. Dohrn from Naples (1957-06-16), labeled “<italic><tp:taxon-name>Synisoma acuminata</tp:taxon-name></italic> Leach”, and deposited at the Stazione Zoologica Anton Dohrn. Specimens can be observed online (see movie for CRU072 at <ext-link xmlns:xlink="http://www.w3.org/1999/xlink" ext-link-type="uri" xlink:href="http://goo.gl/gauHc" xlink:type="simple">http://szn.i.hosei.ac.jp/HTML/Prep_list.php?Family=Idoteidae&amp;ListType=icon</ext-link>). Their pereon margins are clearly serrated (triangular coxal plates) and the pleotelson shape is like an ink pen nib, two features characteristic of <italic><tp:taxon-name>Stenosoma appendiculatum</tp:taxon-name></italic>.
                    </p><fig id="F1" position="float" orientation="portrait"><label>Figure 1.</label><caption><p><italic><tp:taxon-name>Stenosoma stephenseni</tp:taxon-name></italic>, sp. n., holotype: <bold>A</bold> dorsal view <bold>B</bold> detail of cephalon <bold>C</bold> antenna <bold>D</bold> left mandible <bold>E</bold> antennula <bold>F</bold> penis <bold>G</bold> maxillule <bold>H</bold> maxilla <bold>I</bold> maxilliped. Scale bars are 500 µm, except for whole specimen (1 mm).</p></caption><graphic xmlns:xlink="http://www.w3.org/1999/xlink" xlink:href="ZooKeys-141-029-g001.jpg" position="float" orientation="portrait" xlink:type="simple"/></fig><fig id="F2" position="float" orientation="portrait"><label>Figure 2.</label><caption><p><italic><tp:taxon-name>Stenosoma stephenseni</tp:taxon-name></italic>, sp. n., holotype: <bold>A</bold> pereopod I <bold>B</bold> pereopod II <bold>C</bold> pereopod III <bold>D</bold> pereopod IV <bold>E</bold> pereopod V <bold>F</bold> pereopod VI <bold>G</bold> pereopod VII. Scale bars are 500 µm.</p></caption><graphic xmlns:xlink="http://www.w3.org/1999/xlink" xlink:href="ZooKeys-141-029-g002.jpg" position="float" orientation="portrait" xlink:type="simple"/></fig><fig id="F3" position="float" orientation="portrait"><label>Figure 3.</label><caption><p><italic><tp:taxon-name>Stenosoma stephenseni</tp:taxon-name></italic>, <bold>sp. n.</bold>, holotype: <bold>A</bold> pleopod I <bold>B</bold> pleopod II <bold>C</bold> pleopod III <bold>D</bold> uropod. Scale bars are 500 µm.</p></caption><graphic xmlns:xlink="http://www.w3.org/1999/xlink" xlink:href="ZooKeys-141-029-g003.jpg" position="float" orientation="portrait" xlink:type="simple"/></fig><sec sec-type="A note on Idotea angustata Lucas, 1849"><title>A note on <italic><tp:taxon-name>Idotea angustata</tp:taxon-name></italic> Lucas, 1849</title><p>During this work, the description of <italic><tp:taxon-name>Idotea angustata</tp:taxon-name></italic> Lucas, 1849 came to our attention. This species was described from Algiers (Algeria), and judging from its original description, clearly belongs to the genus <italic><tp:taxon-name>Stenosoma</tp:taxon-name></italic>, together with <italic><tp:taxon-name>Idotea carinata</tp:taxon-name></italic> Lucas, 1849<italic>.</italic> <xref ref-type="bibr" rid="B4">Carus (1885)</xref> included Lucas’ record in his list of the Mediterranean fauna, but since then <italic><tp:taxon-name>Idotea angustata</tp:taxon-name></italic> has never been used as a valid name again. Some authors synonimised it with <italic><tp:taxon-name>Stenosoma acuminatum</tp:taxon-name></italic> (e.g., <xref ref-type="bibr" rid="B22">Miers 1881</xref>), others with <italic><tp:taxon-name>Stenosoma capito</tp:taxon-name></italic> (Monod, 1925; Kussakin, 1982). Both the drawing and the description of <italic><tp:taxon-name>Idotea angustata</tp:taxon-name></italic> bear <!--PageBreak-->some similarities with <italic><tp:taxon-name>Stenosoma stephenseni</tp:taxon-name></italic> sp. n. but also with three other sympatric species: <italic><tp:taxon-name>Stenosoma mediterraneum</tp:taxon-name></italic> (Rezig, 1989), <italic><tp:taxon-name>Stenosoma nadejda</tp:taxon-name></italic> (Rezig, 1989), and <italic><tp:taxon-name>Stenosoma capito</tp:taxon-name></italic> (Rathke, 1837)
                        </p><p>Lucas refers that “La tête est légèrement gibbeuse” [the head is slightly convex] and that “Les organes de la locomotion sont courtes et assez robustes” [the organs of locomotion are short and rather robust], but the lack of any reference to the presence/absence of lateral tubercles in the first pereonites, and the exact shape of the pleotelson and the protuberance of the cephalon make this description ambiguous. Hence the name <italic><tp:taxon-name>Idotea angustata</tp:taxon-name></italic> which, according to the rules of the ICZN, is available from <xref ref-type="bibr" rid="B21">Lucas (1849)</xref>, could be either a junior subjective synonym of <italic><tp:taxon-name>Stenosoma capito</tp:taxon-name></italic> (Rathke, 1837) or a senior subjective synonym of <italic><tp:taxon-name>Stenosoma meditarraneum</tp:taxon-name></italic> (Rezig, 1989) , <italic><tp:taxon-name>Stenosoma nadejda</tp:taxon-name></italic> (Rezig, 1989) or <italic><tp:taxon-name>Stenosoma stephenseni</tp:taxon-name></italic> sp. n. According to <xref ref-type="bibr" rid="B33">Rezig (1989)</xref>, Lucas’ specimens were deposited at the MNHNP, but they could not be found there and currently there is no indication as to their present whereabouts (Danièle Defaye, <italic>pers. comm.</italic>). Unless these material is found, <italic><tp:taxon-name>Stenosoma angustata</tp:taxon-name></italic> (Lucas, 1849) has to be treated as a <italic>nomen dubium</italic>.
                        </p></sec><sec sec-type="Key to the species of the genus Stenosoma"><title>Key to the species of the genus <italic><tp:taxon-name>Stenosoma</tp:taxon-name></italic></title><table-wrap content-type="key" position="anchor" orientation="portrait"><table><tbody><tr><td rowspan="1" colspan="1">1</td><td rowspan="1" colspan="1">Antenna with multiarticulated flagellum</td><td rowspan="1" colspan="1">2
                                        </td></tr><tr><td rowspan="1" colspan="1">–</td><td rowspan="1" colspan="1">Antenna with single clavated flagellar article</td><td rowspan="1" colspan="1">12
                                        </td></tr><tr><td rowspan="1" colspan="1">2</td><td rowspan="1" colspan="1">Pleotelson without anterolateral sutures in either dorsal or lateral views</td><td rowspan="1" colspan="1">3
                                        </td></tr><tr><td rowspan="1" colspan="1">–</td><td rowspan="1" colspan="1">Pleotelson with one or three anterolateral sutures in dorsal or lateral views</td><td rowspan="1" colspan="1">8
                                        </td></tr><tr><td rowspan="1" colspan="1">3</td><td rowspan="1" colspan="1">Pleotelson with three suture lines in ventral view</td><td rowspan="1" colspan="1">4
                                        </td></tr><tr><td rowspan="1" colspan="1">–</td><td rowspan="1" colspan="1">Pleotelson without suture lines in ventral view</td><td rowspan="1" colspan="1">5
                                        </td></tr><tr><td rowspan="1" colspan="1">4</td><td rowspan="1" colspan="1">Cephalon with mid-dorsal tubercle; pereopods II–VII slender, with carpus and merus longer than wider; pereonites I–III with lateral tubercles</td><td rowspan="1" colspan="1"><italic><tp:taxon-name>Stenosoma nadejda</tp:taxon-name></italic> (Rezig, 1989)
                                        </td></tr><tr><td rowspan="1" colspan="1">–</td><td rowspan="1" colspan="1">Cephalon smooth, domed; pereopods II–VII robust, with carpus and merus slightly wider than longer; pereonites I–III smooth</td><td rowspan="1" colspan="1">S. stephenseni sp. n.
                                        </td></tr><tr><td rowspan="1" colspan="1">5</td><td rowspan="1" colspan="1">Cephalon with a mid-dorsal tubercle or spine</td><td rowspan="1" colspan="1"><italic><tp:taxon-name>Stenosoma wetzerae</tp:taxon-name></italic> (Ormsby, 1991)
                                        </td></tr><tr><td rowspan="1" colspan="1">–</td><td rowspan="1" colspan="1">Cephalon smooth</td><td rowspan="1" colspan="1">6
                                        </td></tr><tr><td rowspan="1" colspan="1">6</td><td rowspan="1" colspan="1">Pereon sides straight and parallel, coxal plates barely visible from above; pleotelson sides narrowing fairly evenly to an acute terminal projection</td><td rowspan="1" colspan="1">7
                                        </td></tr><tr><td rowspan="1" colspan="1">–</td><td rowspan="1" colspan="1">Pereon sides appearing serrated, coxal plates triangular in dorsal view; pleotelson shape like an ink pen nib</td><td rowspan="1" colspan="1"><italic><tp:taxon-name>Stenosoma lancifer</tp:taxon-name></italic> (Miers, 1881)
                                        </td></tr><tr><td rowspan="1" colspan="1">7</td><td rowspan="1" colspan="1">Antenna large, flagellum with more than seven articles</td><td rowspan="1" colspan="1"><italic><tp:taxon-name>Stenosoma acuminatum</tp:taxon-name></italic> Leach, 1814
                                        </td></tr><tr><td rowspan="1" colspan="1">–</td><td rowspan="1" colspan="1">Antenna short, flagellum with 5–7 articles</td><td rowspan="1" colspan="1"><italic><tp:taxon-name>Stenosoma pacificum</tp:taxon-name></italic> (Nunomura, 1974)
                                        </td></tr><tr><td rowspan="1" colspan="1">8</td><td rowspan="1" colspan="1">Pleotelson with one anterolateral suture in dorsal or lateral views</td><td rowspan="1" colspan="1">9
                                        </td></tr><tr><td rowspan="1" colspan="1">–</td><td rowspan="1" colspan="1">Pleotelson with three anterolateral sutures in dorsal or lateral views</td><td rowspan="1" colspan="1">10
                                        </td></tr><tr><td rowspan="1" colspan="1">9</td><td rowspan="1" colspan="1">Cephalon with a bilobed mid-dorsal tubercle; pereonites bearing a mid-dorsal spine</td><td rowspan="1" colspan="1"><italic><tp:taxon-name>S spinosum</tp:taxon-name></italic> (Amar, 1957)
                                        </td></tr><tr><td rowspan="1" colspan="1">–</td><td rowspan="1" colspan="1">Cephalon smooth; body with dorsal carina</td><td rowspan="1" colspan="1"><italic><tp:taxon-name>Stenosoma appendiculatum</tp:taxon-name></italic> (Risso, 1826)<!--PageBreak--></td></tr><tr><td rowspan="1" colspan="1">10</td><td rowspan="1" colspan="1">Dorsal surface of anterior pereonites with tubercles; pleotelson narrow</td><td rowspan="1" colspan="1">11
                                        </td></tr><tr><td rowspan="1" colspan="1">–</td><td rowspan="1" colspan="1">Dorsal surface of anterior pereonites smooth, not tuberculate; pleotelson wide, shield-shaped (about 1.2 times as long as wide)</td><td rowspan="1" colspan="1"><italic><tp:taxon-name>Stenosoma carinatum</tp:taxon-name></italic> (Lucas, 1849)
                                        </td></tr><tr><td rowspan="1" colspan="1">11</td><td rowspan="1" colspan="1">Pereon with a mid-dorsal carina; one pair of lateral tubercles on the first two pereonites; pleotelson shape like an ink pen nib, with three anterolateral sutures visible laterally only</td><td rowspan="1" colspan="1"><italic><tp:taxon-name>Stenosoma capito</tp:taxon-name></italic> (Rathke, 1837)
                                        </td></tr><tr><td rowspan="1" colspan="1">–</td><td rowspan="1" colspan="1">Pereon without carina; one pair of lateral tubercles on the first three pereonites; pleotelson sides narrowing fairly evenly to an acute terminal projection, with three anterolateral sutures visible in dorsal view</td><td rowspan="1" colspan="1"><italic><tp:taxon-name>Stenosoma mediterraneum</tp:taxon-name></italic> (Rezig, 1989)
                                        </td></tr><tr><td rowspan="1" colspan="1">12</td><td rowspan="1" colspan="1">Pleotelson wide (length about 1.2 times width), shield-shaped, first suture larger than others</td><td rowspan="1" colspan="1"><italic><tp:taxon-name>Stenosoma bellonae</tp:taxon-name></italic> (Daguerre de Hureaux, 1968)
                                        </td></tr><tr><td rowspan="1" colspan="1">–</td><td rowspan="1" colspan="1">Pleotelson narrow (length equal to or more than 1.5 times width), lateral sutures short, all of the same length</td><td rowspan="1" colspan="1">13
                                        </td></tr><tr><td rowspan="1" colspan="1">13</td><td rowspan="1" colspan="1">Cephalon smooth; body without dorsal carina; maxilliped with one coupling hook</td><td rowspan="1" colspan="1"><italic><tp:taxon-name>Stenosoma raquelae</tp:taxon-name></italic> (Hedo &amp; Junoy, 1999)
                                        </td></tr><tr><td rowspan="1" colspan="1">–</td><td rowspan="1" colspan="1">Cephalon with a bilobed mid-dorsal tubercle; body with dorsal carina; maxilliped with two coupling hooks</td><td rowspan="1" colspan="1"><italic><tp:taxon-name>Stenosoma albertoi</tp:taxon-name></italic> (Castellanos &amp; Junoy, 2005)
                                        </td></tr></tbody></table></table-wrap></sec></tp:treatment-sec><ref-list><ref id="B37"><mixed-citation xmlns:xlink="http://www.w3.org/1999/xlink" xlink:type="simple"><person-group><name name-style="western"><surname>Stephensen</surname><given-names>K</given-names></name></person-group> (<year>1915</year>)<source> Isopoda, Tanaidacea, Cumacea, Amphipoda (Excl. Hyperiidea). Report Danish Oceanographical Expeds 1908–1910 to Mediterranean and adjacent seas 2 (Biology): 1–53.
</source></mixed-citation></ref><ref id="B33"><mixed-citation xmlns:xlink="http://www.w3.org/1999/xlink" xlink:type="simple"><person-group><name name-style="western"><surname>Rezig</surname><given-names>M</given-names></name></person-group> (<year>1989</year>)<article-title> Les idoteidae du genre <italic>Synisoma</italic> Collinge (Isopoda, Valvifera) du littoral tunisien.</article-title><source>Revue de la Faculté des Science de Tunis </source><volume>4</volume>: <fpage>29</fpage>-<lpage>80</lpage>.</mixed-citation></ref><ref id="B26"><mixed-citation xmlns:xlink="http://www.w3.org/1999/xlink" xlink:type="simple"><person-group><name name-style="western"><surname>Naylor</surname><given-names>E</given-names></name></person-group> (<year>1972</year>)<source> British marine isopods: keys and notes for the identification of the species. Synopsis of the British Fauna Vol. 3.</source><publisher-name>Academic Press</publisher-name>, <publisher-loc>London</publisher-loc>, <lpage>86</lpage> pp.</mixed-citation></ref><ref id="B27"><mixed-citation xmlns:xlink="http://www.w3.org/1999/xlink" xlink:type="simple"><person-group><name name-style="western"><surname>Naylor</surname><given-names>E</given-names></name></person-group> (<year>1990</year>)<article-title>. Isopoda.</article-title> In: <person-group><name name-style="western"><surname>Hayward PJ &amp; Ryland</surname><given-names>JS</given-names></name></person-group> (<role>Eds</role>). <issue-title>The Marine Fauna of the British Isles and North-west Europe, Vol.</issue-title><source>1. Oxford, Clarendon Press</source>: <fpage>387</fpage>-<lpage>405</lpage>.</mixed-citation></ref><ref id="B40"><mixed-citation xmlns:xlink="http://www.w3.org/1999/xlink" xlink:type="simple"><!--PageBreak--><person-group><name name-style="western"><surname>White</surname><given-names>A</given-names></name></person-group> (<year>1847</year>)<source> List of the specimens of Crustacea in the collections of the British Museum British Museum, London, 157 pp.
</source></mixed-citation></ref><ref id="B41"><mixed-citation xmlns:xlink="http://www.w3.org/1999/xlink" xlink:type="simple"><person-group><name name-style="western"><surname>White</surname><given-names>A</given-names></name></person-group> (<year>1850</year>)<source> List of the specimens of British Animals in the collection of the British Museum (Part IV) Crustacea.</source><publisher-name>British Museum</publisher-name>, <publisher-loc>London</publisher-loc>, <lpage>141</lpage> pp.</mixed-citation></ref><ref id="B3"><mixed-citation xmlns:xlink="http://www.w3.org/1999/xlink" xlink:type="simple"><person-group><name name-style="western"><surname>Bate</surname><given-names>CS</given-names></name><name name-style="western"><surname>Westwood</surname><given-names>JO</given-names></name></person-group> (<year>1868</year>)<source> A history of the British sessile-eyed Crustacea.</source><publisher-name>Vol. II. John van Voorst</publisher-name>, <publisher-loc>London</publisher-loc>, <lpage>536</lpage> pp.</mixed-citation></ref><ref id="B32"><mixed-citation xmlns:xlink="http://www.w3.org/1999/xlink" xlink:type="simple"><person-group><name name-style="western"><surname>Rathke</surname><given-names>H</given-names></name></person-group> (<year>1837</year>)<article-title> Zur Fauna der Krym.</article-title><source>Mémoires de l’Academie Impériale des Sciences de St Pétersbourg </source><volume>3</volume>: <fpage>291</fpage>-<lpage>454</lpage>.</mixed-citation></ref><ref id="B11"><mixed-citation xmlns:xlink="http://www.w3.org/1999/xlink" xlink:type="simple"><person-group><name name-style="western"><surname>Gourret</surname><given-names>P</given-names></name></person-group> (<year>1891</year>)<article-title> Les Lemodipodes et les Isopodes du Golfe de Marseille.</article-title><source>Annales du Musée d’Histoire Naturelle de Marseille-Zoologie </source><volume>4</volume>: <fpage>1</fpage>-<lpage>38</lpage>.</mixed-citation></ref><ref id="B4"><mixed-citation xmlns:xlink="http://www.w3.org/1999/xlink" xlink:type="simple"><!--PageBreak--><person-group><name name-style="western"><surname>Carus</surname><given-names>JV</given-names></name></person-group> (<year>1885</year>)<source> Prodromus faunae Mediterraneae.</source><publisher-name>Vol I: Coelenterata, Echinodermata, Vermes, Arthropoda. E. Schweizerbart’sche Verlagshandlung</publisher-name>, <publisher-loc>Stuttgart</publisher-loc>, <lpage>524</lpage> pp.</mixed-citation></ref><ref id="B36"><mixed-citation xmlns:xlink="http://www.w3.org/1999/xlink" xlink:type="simple"><person-group><name name-style="western"><surname>Stebbing</surname><given-names>TRR</given-names></name></person-group> (<year>1893</year>)<source> A history of Crustacea.</source><publisher-name>Kegan Paul, Trench, Trubner &amp; Co</publisher-name>, <publisher-loc>London</publisher-loc>, <lpage>466</lpage> pp.</mixed-citation></ref><ref id="B10"><mixed-citation xmlns:xlink="http://www.w3.org/1999/xlink" xlink:type="simple"><person-group><name name-style="western"><surname>Gerstaecker</surname><given-names>A</given-names></name></person-group> (<year>1901</year>)<source> Crustacea. In: Ortmann AE (Ed) Die Klassen und Ordnungen der Arthropoden Vol. 5.</source><publisher-name>C F Winter’sche Verlagshandlung</publisher-name>, <publisher-loc>Leipzig</publisher-loc>, <lpage>1319</lpage> pp.</mixed-citation></ref><ref id="B24"><mixed-citation xmlns:xlink="http://www.w3.org/1999/xlink" xlink:type="simple"><person-group><name name-style="western"><surname>Monod</surname><given-names>T</given-names></name></person-group> (<year>1923</year>)<article-title> Prodome d’une faune des Tanaidacea et des Isopoda (Excl. Epicaridea) des côtes de France (Excl.Méditerranée).</article-title><source>Société des Sciences Naturelles de Charente Inférieure </source><volume>37</volume>: <fpage>19</fpage>-<lpage>125</lpage>.</mixed-citation></ref><ref id="B19"><mixed-citation xmlns:xlink="http://www.w3.org/1999/xlink" xlink:type="simple"><person-group><name name-style="western"><surname>Leach</surname><given-names>WE</given-names></name></person-group> (<year>1814</year>)<article-title> Crustaceology.</article-title> In: <person-group><name name-style="western"><surname>Brewster</surname><given-names>D</given-names></name></person-group> (<role>Ed</role>). <issue-title>The Edinburgh Encyclopaedia.</issue-title><source>Vol. 7. Blackwood, Edinburgh</source>: <fpage>383</fpage>-<lpage>437</lpage>.</mixed-citation></ref><ref id="B34"><mixed-citation xmlns:xlink="http://www.w3.org/1999/xlink" xlink:type="simple"><person-group><name name-style="western"><surname>Risso</surname><given-names>A</given-names></name></person-group> (<year>1816</year>)<source> Histoire naturelle des Crustacés des environs de Nice.</source><publisher-name>Librairie Grecque-Latine-Allemand</publisher-name>, <publisher-loc>Paris</publisher-loc>, <lpage>176</lpage> pp.</mixed-citation></ref><ref id="B13"><mixed-citation xmlns:xlink="http://www.w3.org/1999/xlink" xlink:type="simple"><person-group><name name-style="western"><surname>Heller</surname><given-names>C</given-names></name></person-group> (<year>1866</year>)<article-title> Carcinologische.</article-title><source>Beiträge zur Fauna des Adriatischen Meeres Verhandlungen der Zoologisch-Botanischen Gesellschaft in Wien </source><volume>16</volume>: <fpage>723</fpage>-<lpage>760</lpage>.</mixed-citation></ref><ref id="B22"><mixed-citation xmlns:xlink="http://www.w3.org/1999/xlink" xlink:type="simple"><person-group><name name-style="western"><surname>Miers</surname><given-names>EJ</given-names></name></person-group> (<year>1881</year>)<article-title> Revision of the Idoteidae, a family of sessile-eyed Crustacea.</article-title><source>Journal of the Linnean Society of London </source><volume>16</volume>: <fpage>1</fpage>-<lpage>88</lpage>. <ext-link ext-link-type="uri" xlink:href="http://dx.doi.org/10.1111/j.1096-3642.1881.tb02274a.x" xlink:type="simple">doi: 10.1111/j.1096-3642.1881.tb02274a.x</ext-link></mixed-citation></ref><ref id="B6"><mixed-citation xmlns:xlink="http://www.w3.org/1999/xlink" xlink:type="simple"><person-group><name name-style="western"><surname>Collinge</surname><given-names>WE</given-names></name></person-group> (<year>1917</year>)<article-title> A revision of the British Idoteidae, a family of marine isopods.</article-title><source>Transactions of the Royal Society of Edinburgh </source><volume>51</volume>: <fpage>721</fpage>-<lpage>760</lpage>.</mixed-citation></ref><ref id="B1"><mixed-citation xmlns:xlink="http://www.w3.org/1999/xlink" xlink:type="simple"><person-group><name name-style="western"><surname>Amar</surname><given-names>R</given-names></name></person-group> (<year>1957</year>)<article-title> Sur un nouveau <italic>Synisoma</italic> méditerranéen (Isopoda Valvifera).</article-title><source>Récueil des Travaux de la Station Marine d’Endoume </source><volume>21</volume>: <fpage>74</fpage>-<lpage>79</lpage>.</mixed-citation></ref><ref id="B31"><mixed-citation xmlns:xlink="http://www.w3.org/1999/xlink" xlink:type="simple"><person-group><name name-style="western"><surname>Prunus</surname><given-names>G</given-names></name><name name-style="western"><surname>Pantoustier</surname><given-names>G</given-names></name></person-group> (<year>1976</year>)<article-title> Le genre <italic>Synisoma</italic> Collinge (Isopoda Valvifera) en Tunisie: Description de <italic>Synisoma teissieri</italic> nov. sp.</article-title><source>Crustaceana </source><volume>31</volume>: <fpage>259</fpage>-<lpage>266</lpage>. <ext-link ext-link-type="uri" xlink:href="http://dx.doi.org/10.1163/156854076X00044" xlink:type="simple">doi: 10.1163/156854076X00044</ext-link></mixed-citation></ref><ref id="B16"><mixed-citation xmlns:xlink="http://www.w3.org/1999/xlink" xlink:type="simple"><person-group><name name-style="western"><surname>Junoy</surname><given-names>J</given-names></name><name name-style="western"><surname>Castelló</surname><given-names>J</given-names></name></person-group> (<year>2003</year>)<article-title> Catálogo de las especies ibéricas y baleares de isópodos marinos (Crustacea: Isopoda).</article-title><source>Boletin del Instituto Español de Oceanografia </source><volume>19</volume>: <fpage>293</fpage>-<lpage>325</lpage>.</mixed-citation></ref><ref id="B12"><mixed-citation xmlns:xlink="http://www.w3.org/1999/xlink" xlink:type="simple"><person-group><name name-style="western"><surname>Graeffe</surname><given-names>E</given-names></name></person-group> (<year>1902</year>)<article-title> Uebersicht der Fauna des Golfes von Triest. V Crustacea.</article-title><source>Arbeiten aus dem Zoologischen Instituten der Universität Wien und der Zoologischen Station in Triest </source><volume>13</volume>: <fpage>33</fpage>-<lpage>80</lpage>.</mixed-citation></ref><ref id="B2"><mixed-citation xmlns:xlink="http://www.w3.org/1999/xlink" xlink:type="simple"><person-group><name name-style="western"><surname>Argano</surname><given-names>R</given-names></name><name name-style="western"><surname>Campanaro</surname><given-names>A</given-names></name></person-group> (<year>2011</year>)<source> Isopoda. In: Relini G. (Ed) Checklist della fauna marina Italiana, http://www.sibm.it/CHECKLIST/principalechecklistfauna.htm [accessed 3.III.2011]
</source></mixed-citation></ref><ref id="B21"><mixed-citation xmlns:xlink="http://www.w3.org/1999/xlink" xlink:type="simple"><person-group><name name-style="western"><surname>Lucas</surname><given-names>AH</given-names></name></person-group> (<year>1849</year>)<article-title> Histoire naturelle des Animaux Articulés. Exploration scientifique de l’Algérie pendant les années 1840, 1841, 1842.</article-title><source>Sciences Physiques Zoologie </source><volume>1</volume>: <fpage>1</fpage>-<lpage>403</lpage>.</mixed-citation></ref></ref-list></tp:taxon-treatment>
